# Supplementary material for: Tumor-suppressive disruption of cancer subtype-associated super enhancer circuits by small molecule treatment
Source: NAR Cancer. 2023 Feb 6;5(1):zcad007. doi: 10.1093/narcan/zcad007 (PMC9900422; doi:10.1093/narcan/zcad007)
Supplement: zcad007_Supplemental_Files [file zcad007_supplemental_files.zip]

Archive with 11 entries (11 files):
- Fig S1.pdf
- Fig S2.pdf
- Fig S3.pdf
- Fig S4.pdf
- Fig S5.pdf
- Fig S6.pdf
- Fig S7.pdf
- Fig S8.pdf
- Koeniger_et_al_Table_S1.pdf
- Koeniger_Suppl material methods_R2v1.pdf
- SupplFig_legends_R2v1.pdf
